# Supplementary material for: Temporal specificity of abnormal neural oscillations during phonatory events in laryngeal dystonia
Source: Brain Commun. 2022 Feb 11;4(2):fcac031. doi: 10.1093/braincomms/fcac031 (PMC8962453; doi:10.1093/braincomms/fcac031)
Supplement: fcac031_Supplementary_Data [file fcac031_supplementary_data.zip]

Archive with 2 entries (2 files):
- Supplementary Material.pdf
- Supplementary Tables.docx
